# Supplementary material for: Preparedness against pandemic influenza: Production of an oil-in-water emulsion adjuvant in Brazil
Source: PLoS One. 2020 Jun 3;15(6):e0233632. doi: 10.1371/journal.pone.0233632 (PMC7269237; doi:10.1371/journal.pone.0233632)
Supplement: S1 Data Set — (XLSX) [file pone.0233632.s001.xlsx]

## Sheet: H7N9 15 ug_dose
	w/o IB160	w/o IB160	w/o IB160	w/o IB160	w/o IB160	with IB160	with IB160	with IB160	with IB160	with IB160
preimmunization	10	10	10	10	10	10	10	10	10	10
21 days	13	13	13	13	13	27	27	27	17	17
42 days	53	53	53	53	33	160	160	80	160	160

## Sheet: H7N9 7.5 ug_dose
	w/o IB160	w/o IB160	w/o IB160	w/o IB160	w/o IB160	with IB160	with IB160	with IB160	with IB160	with IB160
preimmunization	10	10	13	13	10	13	17	17	10	10
21 days	13	13	13	13	13	23	27	23	17	23
42 days	40	53	27	53	27	80	160	107	160	160

## Sheet: H7N9 3.75 ug_dose
	w/o IB160	w/o IB160	w/o IB160	w/o IB160	w/o IB160	with IB160	with IB160	with IB160	with IB160	with IB160
preimmunization	13	10	20	13	13	10	10	10	10	17
21 days	33	13	13	20	13	13	13	27	13	13
42 days	27	27	67	40	40	53	80	53	53	33

## Sheet: IB160
	IB160	IB160	IB160	IB160	IB160
preimmunization	13	10	13	10	10
21 days	13	13	13	10	13
42 days	10	13	13	13	13

## Sheet: 2wANOVA H7N9 15 ug_dose (A) 
Compare each cell mean with the other cell mean in that row.
Number of families	1
Number of comparisons per family	3
Alpha	0.05
Bonferroni's multiple comparisons test	Mean Diff,	95% CI of diff,	Significant?	Summary	Adjusted P Value
w/o IB160 - with IB160
preimmunization	0	-24,77 to 24,77	No	ns	> 0,9999
21 days	-10	-34,77 to 14,77	No	ns	0.9277
42 days	-95	-119,8 to -70,23	Yes	****	< 0,0001
Test details	Mean 1	Mean 2	Mean Diff,	SE of diff,	N1	N2	t	DF
w/o IB160 - with IB160
preimmunization	10	10	0	9.626	5	5	0	24
21 days	13	23	-10	9.626	5	5	1.039	24
42 days	49	144	-95	9.626	5	5	9.869	24

## Sheet: 2wANOVA H7N9 15 ug_dose (B) 
Within each column, compare rows (simple effects within columns)
Number of families	2
Number of comparisons per family	2
Alpha	0.05
Bonferroni's multiple comparisons test	Mean Diff,	95% CI of diff,	Significant?	Summary	Adjusted P Value
w/o IB160
preimmunization vs. 21 days	-3	-27,48 to 21,48	No	ns	> 0,9999
preimmunization vs. 42 days	-39	-63,48 to -14,52	Yes	**	0.0023
with IB160
preimmunization vs. 21 days	-13	-37,48 to 11,48	No	ns	0.4153
preimmunization vs. 42 days	-134	-158,5 to -109,5	Yes	****	< 0,0001
Test details	Mean 1	Mean 2	Mean Diff,	SE of diff,	N1	N2	t	DF
w/o IB160
preimmunization vs. 21 days	10	13	-3	9.899	5	5	0.303	16
preimmunization vs. 42 days	10	49	-39	9.899	5	5	3.94	16
with IB160
preimmunization vs. 21 days	10	23	-13	9.899	5	5	1.313	16
preimmunization vs. 42 days	10	144	-134	9.899	5	5	13.54	16

## Sheet: 2wANOVA H7N9 7.5 ug (A)
Compare each cell mean with the other cell mean in that row.
Number of families	1
Number of comparisons per family	3
Alpha	0.05
Bonferroni's multiple comparisons test	Mean Diff,	95% CI of diff,	Significant?	Summary	Adjusted P Value
w/o IB160 - with IB160
preimmunization	-2.2	-28,90 to 24,50	No	ns	> 0,9999
21 days	-9.6	-36,30 to 17,10	No	ns	> 0,9999
42 days	-93.4	-120,1 to -66,70	Yes	****	< 0,0001
Test details	Mean 1	Mean 2	Mean Diff,	SE of diff,	N1	N2	t	DF
w/o IB160 - with IB160
preimmunization	11.2	13.4	-2.2	10.37	5	5	0.212	24
21 days	13	22.6	-9.6	10.37	5	5	0.9253	24
42 days	40	133.4	-93.4	10.37	5	5	9.002	24

## Sheet: 2wANOVA H7N9 7.5 ug_dose (B) 
Within each column, compare rows (simple effects within columns)
Number of families	2
Number of comparisons per family	2
Alpha	0.05
Bonferroni's multiple comparisons test	Mean Diff,	95% CI of diff,	Significant?	Summary	Adjusted P Value
w/o IB160
preimmunization vs. 21 days	-1.8	-27,81 to 24,21	No	ns	> 0,9999
preimmunization vs. 42 days	-28.8	-54,81 to -2,794	Yes	*	0.0291
with IB160
preimmunization vs. 21 days	-9.2	-35,21 to 16,81	No	ns	0.7892
preimmunization vs. 42 days	-120	-146,0 to -93,99	Yes	****	< 0,0001
Test details	Mean 1	Mean 2	Mean Diff,	SE of diff,	N1	N2	t	DF
w/o IB160
preimmunization vs. 21 days	11.2	13	-1.8	10.52	5	5	0.1712	16
preimmunization vs. 42 days	11.2	40	-28.8	10.52	5	5	2.739	16
with IB160
preimmunization vs. 21 days	13.4	22.6	-9.2	10.52	5	5	0.8748	16
preimmunization vs. 42 days	13.4	133.4	-120	10.52	5	5	11.41	16

## Sheet: 2wANOVA H7N9 3.75 ug_dose (A)
Compare each cell mean with the other cell mean in that row.
Number of families	1
Number of comparisons per family	3
Alpha	0.05
Bonferroni's multiple comparisons test	Mean Diff,	95% CI of diff,	Significant?	Summary	Adjusted P Value
w/o IB160 - with IB160
preimmunization	2.4	-14,99 to 19,79	No	ns	> 0,9999
21 days	2.6	-14,79 to 19,99	No	ns	> 0,9999
42 days	-14.2	-31,59 to 3,192	No	ns	0.1389
Test details	Mean 1	Mean 2	Mean Diff,	SE of diff,	N1	N2	t	DF
w/o IB160 - with IB160
preimmunization	13.8	11.4	2.4	6.758	5	5	0.3551	24
21 days	18.4	15.8	2.6	6.758	5	5	0.3847	24
42 days	40.2	54.4	-14.2	6.758	5	5	2.101	24

## Sheet: 2wANOVA H7N9 3.75 ug_dose (B) 
Within each column, compare rows (simple effects within columns)
Number of families	2
Number of comparisons per family	2
Alpha	0.05
Bonferroni's multiple comparisons test	Mean Diff,	95% CI of diff,	Significant?	Summary	Adjusted P Value
w/o IB160
preimmunization vs. 21 days	-4.6	-22,05 to 12,85	No	ns	> 0,9999
preimmunization vs. 42 days	-26.4	-43,85 to -8,947	Yes	**	0.0036
with IB160
preimmunization vs. 21 days	-4.4	-21,85 to 13,05	No	ns	> 0,9999
preimmunization vs. 42 days	-43	-60,45 to -25,55	Yes	****	< 0,0001
Test details	Mean 1	Mean 2	Mean Diff,	SE of diff,	N1	N2	t	DF
w/o IB160
preimmunization vs. 21 days	13.8	18.4	-4.6	7.058	5	5	0.6518	16
preimmunization vs. 42 days	13.8	40.2	-26.4	7.058	5	5	3.741	16
with IB160
preimmunization vs. 21 days	11.4	15.8	-4.4	7.058	5	5	0.6234	16
preimmunization vs. 42 days	11.4	54.4	-43	7.058	5	5	6.093	16
